# Supplementary material for: Health Disparities Among Hispanic Patients With Type 2 Diabetes in the United States: An Educational Workshop
Source: MedEdPORTAL. 2026 Jul 22;22:11622. doi: 10.15766/mep_2374-8265.11622 (PMC13388404; doi:10.15766/mep_2374-8265.11622)
Supplement: Supplementary file 1 — Presession Evaluation.docxPostsession Evaluation.docxPresentation.pptxFacilitator Guide.docx [file mep_2374-8265.11622-s001.zip]

Archive with 5 entries (5 files):
- C. Presentation.pptx
- D. Facilitator Guide.docx
- A. Presession Evaluation.docx
- B. Postsession Evaluation.docx
- _Educational Summary Report_11622.pdf
